# Supplementary material for: Stenosternus Karsch, a possible link between Neotropical and Afrotropical Orphninae (Coleoptera, Scarabaeidae)
Source: Zookeys. 2013 Sep 24;(335):33–46. doi: 10.3897/zookeys.335.5471 (PMC3800790; doi:10.3897/zookeys.335.5471)
Supplement: XML Treatment for Stenosternus costatus [file zookeys.335.5471-treatment1.xml]

<!DOCTYPE tp:taxon-treatment
  PUBLIC "-//TaxonX//DTD Taxonomic Treatment Publishing DTD v0 20100105//EN" "tax-treatment-NSO.dtd">
<tp:taxon-treatment xmlns:tp="http://www.plazi.org/taxpub"><tp:treatment-meta><mixed-citation publication-type="journal"><person-group><name><surname>Frolov</surname><given-names>Andrey</given-names></name></person-group><article-title><italic>Stenosternus</italic> Karsch, a possible link between Neotropical and Afrotropical Orphninae (Coleoptera, Scarabaeidae)</article-title><source>Zookeys</source><day>24</day><month>9</month><year>2013</year><volume>2013</volume><issue>335</issue><fpage>33</fpage><lpage>46</lpage><pub-id pub-id-type="doi">10.3897/zookeys.335.5471</pub-id></mixed-citation></tp:treatment-meta><tp:nomenclature><tp:taxon-name>
                            <tp:taxon-name-part taxon-name-part-type="genus">Stenosternus</tp:taxon-name-part>
                            <tp:taxon-name-part taxon-name-part-type="species">costatus</tp:taxon-name-part>
                            <object-id xmlns:xlink="http://www.w3.org/1999/xlink" xlink:type="simple">http://species-id.net/wiki/Stenosternus_costatus</object-id>
                        </tp:taxon-name><tp:taxon-authority>Karsch, 1881</tp:taxon-authority></tp:nomenclature><tp:treatment-sec sec-type="Male, holotype"><title>Male, holotype</title><p>(MHUB). Body length (from anterior margin of clypeus to apices of elytra) 16.1 mm, pronotal width 7.3 mm, elytral width 7.6 mm. Body (<xref ref-type="fig" rid="F1">Fig. 1</xref>) uniformly dark-brown with slight bronze tint. Surface densely punctate, almost rugose. Head and most part of pronotum punctate with oval deep punctures separated by 0.5 to 0.2 their diameters, sometimes almost adjacent. Each puncture has shagreened microsculpture with 1 short (only slightly protruding above surface of pronotum) seta. Intervals between punctures look smooth.</p><fig id="F1" position="float" orientation="portrait"><label>Figures 1–10.</label><caption><p><bold>1–3</bold> Habitus of males <bold>4</bold> punctation of elytral disc <bold>5</bold> aedeagus in lateral view and parameres in dorsal view <bold>6</bold> serration of medial margins of parameres <bold>7–10</bold> aedeagus in ventral view <bold>1, 4–7</bold> <italic><tp:taxon-name>Stenosternus costatus</tp:taxon-name></italic> Karsch, holotype <bold>2</bold> <italic><tp:taxon-name>Aegidium colombianum</tp:taxon-name></italic> Westwood <bold>3</bold> <italic><tp:taxon-name>Orphnus macleayi</tp:taxon-name></italic> Laporte de Castelnau <bold>8</bold> <italic><tp:taxon-name>Hybalus cornifrons</tp:taxon-name></italic> (Brullé) <bold>9</bold> <italic><tp:taxon-name>Aegidium parvulum</tp:taxon-name></italic> Westwood <bold>10</bold> <italic><tp:taxon-name>Orphnus compactus</tp:taxon-name></italic> Petrovitz.</p></caption><graphic xmlns:xlink="http://www.w3.org/1999/xlink" xlink:href="ZooKeys-335-033-g001.jpg" position="float" orientation="portrait" xlink:type="simple"/></fig><p>Clypeus emarginate anteriorly, with crenate margin, without tubercles. Genal and frontoclypeal sutures absent. Genae not protruding past eyes, indistinct. Frons feebly convex medially. Labrum feebly protruding past clypeus. Eyes relatively small, eye width 1.5 times smaller than distance between eye margin and gula (in ventral view).</p><p>Antenna 10-segmented, with 3-segmented club.</p><p>Pronotum trapezoidal, elongated (1.25 times wider than long) while in other <tp:taxon-name>Orphninae</tp:taxon-name> it is normally wider and shorter (about 1.6 times wider than long, <xref ref-type="fig" rid="F1">Fig. 2, 3</xref>). Pronotum with distinct longitudinal middle depression from base to almost anterior margin. Lateral margin crenulate, base not bordered. Punctation of pronotum is similar to that of head. Propleurae with fine carinae separating anterolateral areas from basal area adjacent to bases of elytra (<xref ref-type="fig" rid="F2">Fig. 34</xref>, arrowed).</p><p>Anterior tibiae relatively slender, almost parallel-sided, with 2 short lateral teeth and a smaller medial tooth (<xref ref-type="fig" rid="F2">Fig. 15</xref>). Anterior tarsi absent. Anterior coxa with relatively deep longitudinal fossa on ventral side. Middle and hind legs similar in shape. Middle and hind femora relatively slender, almost parallel-sided, punctate with elongate punc<!--PageBreak-->tures. Middle and hind tibiae without ridges on outer sides, rugosely punctate. Middle tibiae have 2 apical spurs, outer spur about twice as long as inner one. Hind tibiae with 2 spurs (outer spur about 1.5 times longer than inner one) and with modified spur-like basal tarsomere (<xref ref-type="fig" rid="F2">Fig. 13</xref>). Tarsi of middle tibiae are absent but according to the picture provided by <xref ref-type="bibr" rid="B12">Karsch (1887)</xref> the specimen had middle tarsi modified to spurs similar to those of hind legs. Stridulatory area on hind coxae present.</p><fig id="F2" position="float" orientation="portrait"><label>Figures 11—37.</label><caption><p><bold>11, 12</bold> Right mandible in dorsal and apical view <bold>13</bold> apex of metafemur <bold>14</bold> head in ventral view <bold>15–23</bold> protibia of males (arrows in figures <bold>15–17</bold> indicate approximate teeth direction) <bold>24–33</bold> metepisternum <bold>34–37</bold> base of prothorax (arrows in figures <bold>34–36</bold> indicate keel separating basal and anterolateral parts of propleurae) <bold>11, 16, 35</bold> <italic><tp:taxon-name>Aegidium colombianum</tp:taxon-name></italic> Westwood <bold>12, 37</bold> <italic><tp:taxon-name>Orphnus declivis</tp:taxon-name></italic> Schmidt <bold>13–15, 24, 34</bold> <italic><tp:taxon-name>Stenosternus costatus</tp:taxon-name></italic> Karsch, holotype <bold>17, 29</bold> <italic><tp:taxon-name>Orphnus macleayi</tp:taxon-name></italic> Laporte de Castelnau <bold>18, 36</bold> <italic><tp:taxon-name>Aegidinus guianensis</tp:taxon-name></italic> (Westwood) <bold>19, 27</bold> <italic><tp:taxon-name>Aegidiellus alatus</tp:taxon-name></italic> (Laporte de Castelnau) <bold>20, 26</bold> <italic><tp:taxon-name>Paraegidium costalimai</tp:taxon-name></italic> Vulcano et al. <bold>21, 31</bold> <italic><tp:taxon-name>Pseudorphnus hiboni</tp:taxon-name></italic> Paulian <bold>22, 30</bold> <italic><tp:taxon-name>Triodontus itremoi</tp:taxon-name></italic> Paulian <bold>23</bold> <italic><tp:taxon-name>Chaetonyx robustus</tp:taxon-name></italic> Schaum <bold>25</bold> <italic><tp:taxon-name>Aegidium parvulum</tp:taxon-name></italic> Westwood <bold>28</bold> <italic><tp:taxon-name>Orphnus giganteus</tp:taxon-name></italic> Paulian <bold>32</bold> <italic><tp:taxon-name>Renorphnus clementi</tp:taxon-name></italic> (Petrovitz) <bold>33</bold> <italic><tp:taxon-name>Hybalus cornifrons</tp:taxon-name></italic> (Brullé).</p></caption><graphic xmlns:xlink="http://www.w3.org/1999/xlink" xlink:href="ZooKeys-335-033-g002.jpg" position="float" orientation="portrait" xlink:type="simple"/></fig><p>Elytra somewhat oblong, 1.2 times longer than width. Humeral umbones small but distinct. Elytra without striae but each elytron with low longitudinal ridge from base to about 5/6 its length. Elytra densely punctate with characteristic semicircular <!--PageBreak-->punctures each bearing a short setae (<xref ref-type="fig" rid="F1">Fig. 4</xref>). Because of rugose punctation, lateral margin of elytra appear crenulate in dorsal view. Epipleuron with concavity receiving hind margin of metepisternum.</p><p>Wings vestigial, about 1/2 length of elytra.</p><p>Scutellum 1/20 length of elytra, narrow, rounded apically.</p><p>Metepisternum narrow, almost parallel-sided, with rounded distal part which somewhat overlaps epipleuron (<xref ref-type="fig" rid="F2">Fig. 24</xref>). Orifice between mesocoxal cavities absent. Abdominal sternites with irregularly shaped punctures, some punctures V-shaped. Abdominal sternite 8 longer than others, without concavity or tubercle in the middle. Plectrum trapezoidal, with minute seta in the middle near apical margin.</p><p>Aedeagus with heavily sclerotized parameres about 2 times shorter than phallobase (<xref ref-type="fig" rid="F1">Fig. 5, 7</xref>). Phallobase symmetrical, with sclerotized ventral plate separated by weakly sclerotized membranous areas (<xref ref-type="fig" rid="F1">Fig. 7</xref>). Apices of parameres with tooth-like rounded processes directed anterolaterally and relatively long and dense pale setae. Lateral sides of parameres with short, sparse, mostly abraded setae. Medial sides of each paramere without membrane in apical 2/3 but with dense, scale-like teeth directed apically (<xref ref-type="fig" rid="F1">Fig. 6</xref>). Basal 1/3 of inner margin of parameres overlapping. Endophallus with about 15 small, tooth-like spinules, without larger sclerites.</p></tp:treatment-sec><tp:treatment-sec sec-type="Diagnosis"><title>Diagnosis.</title><p><italic><tp:taxon-name>Stenosternus</tp:taxon-name></italic> can be easily distinguished from other <tp:taxon-name>Orphninae</tp:taxon-name> by the combination of uniquely modified legs and sculpture of pronotum and elytra. However, this diagnosis is based on a single male specimen and may include characters of sexual dimorphism. Aedeagus with serrated medial sides of parameres, setose apices of parameres, and separate ventral sclerite of phallobase is also highly distinctive.</p></tp:treatment-sec><ref-list><ref id="B12"><mixed-citation xmlns:xlink="http://www.w3.org/1999/xlink" xlink:type="simple"><person-group><name name-style="western"><surname>Karsch</surname><given-names>F</given-names></name></person-group> (<year>1887</year>) <article-title>Altes und Neues über Koleopteren.</article-title><source>Berliner Entomologische Zeitschrift</source><volume>31</volume>: <fpage>1</fpage>–<lpage>8</lpage>. doi: <ext-link ext-link-type="uri" xlink:href="http://dx.doi.org/10.1002/mmnd.18870310105" xlink:type="simple">10.1002/mmnd.18870310105</ext-link></mixed-citation></ref></ref-list></tp:taxon-treatment>
